# Supplementary material for: Multi-Model Approaches Reveal Cascading Regulation and Ecological Responses of Zooplankton to Seasonal and Water Quality Variations in Urbanized Rivers
Source: Biology (Basel). 2026 Jul 22;15(14):1211. doi: 10.3390/biology15141211 (PMC13405743; doi:10.3390/biology15141211)
Supplement: Supplementary file 1 [file biology-15-01211-s001.zip]

Archive with 2 entries (2 files):
- Supplmentary Materials.pdf
- Zooplankton dataset.xlsx
