# Supplementary material for: Multi-Model Approaches Reveal Cascading Regulation and Ecological Responses of Zooplankton to Seasonal and Water Quality Variations in Urbanized Rivers
Source: Biology (Basel). 2026 Jul 22;15(14):1211. doi: 10.3390/biology15141211 (PMC13405743; doi:10.3390/biology15141211)
Supplement: Supplementary file 1 [file biology-15-01211-s001.zip › Zooplankton dataset.xlsx]

## Sheet: Autumn density＆ biomass
Sample	S1		S2		S3		S4		S5		S6		S7		S8		S9		S10		S11		S12		S13		S14		S15		S16		S17		S18		S19		S20		S21		S22
Species	Density	Biomass	Density	Biomass	Density	Biomass	Density	Biomass	Density	Biomass	Density	Biomass	Density	Biomass	Density	Biomass	Density	Biomass	Density	Biomass	Density	Biomass	Density	Biomass	Density	Biomass	Density	Biomass	Density	Biomass	Density	Biomass	Density	Biomass	Density	Biomass	Density	Biomass	Density	Biomass	Density	Biomass	Density	Biomass
Protozoa	1.84781	0.000137074	8.84211	0.000809053	6.10658	0.000670287	3.71053	0.000454004	2.28158	6.57632e-05	1.92982	0.000424912	3.95614	0.000639737	4.02632	0.000204	2.84211	0.000242921	0.781579	0.000180474	4.28772	0.000879395	2.01228	0.000287561	1.45658	8.49079e-05	3.05789	0.000453093	2.16667	0.000429583	0.368421	1.47368e-05	1.36053	3.42193e-05	2.0614	0.000156667	1.73509	5.08421e-05	1.99079	0.000313452	4.05263	0.000418232	1.71711	6.24645e-05
Paramecium trichium	0	0	0	0	0	0	0	0	0	0	0	0	0	0	0	0	0	0	0	0	0	0	0	0	0.0355263	4.61842e-05	0	0	0	0	0	0	0	0	0	0	0	0	0	0	0	0	0	0
Phryganella nidulus	0	0	0	0	0	0	0	0	0	0	0	0	0	0	0	0	0	0	0	0	0	0	0	0	0	0	0	0	0.0416667	1.25e-06	0	0	0.0412281	1.23684e-06	0	0	0	0	0	0	0.368421	1.10526e-05	0.381579	1.14474e-05
Sicyophorus sp.	0	0	0	0	0.798246	9.57895e-07	0.412281	4.94737e-07	0	0	0	0	0	0	0	0	0.789474	9.47368e-07	0	0	0	0	0	0	0	0	0.436842	5.24211e-07	0	0	0	0	0	0	0	0	0	0	0	0	0.368421	4.42105e-07	0.381579	4.57895e-07
Trigonopyxis arcula	0	0	0	0	0	0	0	0	0	0	0	0	0	0	0	0	0.394737	1.42105e-05	0	0	0	0	0	0	0	0	0	0	0	0	0	0	0	0	0	0	0	0	0	0	0	0	0	0
Arcella vulgaris	0	0	0	0	0.399123	1.59649e-05	0.824561	3.29825e-05	0.447368	1.78947e-05	0	0	0.482456	1.92982e-05	0.447368	1.78947e-05	0.394737	1.57895e-05	0.0355263	1.42105e-06	1.64912	6.59649e-05	0	0	0	0	0.436842	1.74737e-05	0.416667	1.66667e-05	0.368421	1.47368e-05	0	0	0.412281	1.64912e-05	0	0	0	0	0	0	0	0
Arcella hemisphaerica	0	0	0.368421	1.10526e-05	0	0	0	0	0	0	0	0	0	0	0	0	0	0	0	0	0	0	0	0	0	0	0	0	0	0	0	0	0	0	0	0	0	0	0	0	0	0	0	0
Arcella discoides	0.0335965	6.7193e-07	0.736842	1.47368e-05	0.0399123	7.98246e-07	0	0	0	0	0	0	0	0	0	0	0	0	0	0	0	0	0	0	0	0	0	0	0	0	0	0	0	0	0	0	0	0	0	0	0	0	0	0
Cyclopyxis arcelloides	0.0335965	1.00789e-06	0.736842	2.21053e-05	0	0	0.412281	1.23684e-05	0.447368	1.34211e-05	0.877193	2.63158e-05	0.482456	1.44737e-05	0.894737	2.68421e-05	0	0	0	0	0	0	0.0324561	9.73684e-07	0	0	0	0	0	0	0	0	0	0	0	0	0	0	0	0	0.736842	2.21053e-05	0	0
Centropyxis sp.	0	0	0	0	0	0	0	0	0	0	0	0	0	0	0	0	0	0	0	0	0	0	0	0	0	0	0	0	0	0	0	0	0	0	0	0	0	0	0.780702	2.34211e-05	0.368421	1.10526e-05	0	0
Difflugia corona	0.0335965	1.51184e-05	0.736842	0.000331579	0.798246	0.000359211	0.824561	0.000371053	0	0	0.877193	0.000394737	0.482456	0.000217105	0	0	0.394737	0.000177632	0.355263	0.000159868	1.64912	0.000742105	0.324561	0.000146053	0	0	0.873684	0.000393158	0.416667	0.0001875	0	0	0	0	0	0	0	0	0.390351	0.000175658	0.736842	0.000331579	0.0381579	1.71711e-05
Difflugia avellana	0	0	0	0	0	0	0	0	0	0	0	0	0	0	0	0	0	0	0	0	0.0824561	1.23684e-06	0	0	0.355263	5.32895e-06	0	0	0	0	0	0	0	0	0	0	0	0	0	0	0	0	0.0381579	5.72368e-07
Difflugia urceolata	1.00789	3.02368e-05	2.21053	6.63158e-05	1.19737	3.59211e-05	1.23684	3.71053e-05	0.894737	2.68421e-05	0.0877193	2.63158e-06	0.482456	1.44737e-05	0.894737	2.68421e-05	0	0	0.355263	1.06579e-05	0	0	0	0	0	0	0	0	0	0	0	0	0	0	0	0	0.0403509	1.21053e-06	0	0	0	0	0.0381579	1.14474e-06
Difflugia gramen	0	0	0	0	0	0	0	0	0	0	0	0	0	0	0	0	0	0	0	0	0.824561	6.59649e-05	0.324561	2.59649e-05	0	0	0	0	0.0416667	3.33333e-06	0	0	0.0412281	3.29825e-06	0	0	0.0403509	3.22807e-06	0	0	0	0	0	0
Difflugia limnetica	0	0	0.368421	5.89474e-06	0	0	0	0	0	0	0	0	0	0	0.447368	7.15789e-06	0	0	0	0	0	0	0	0	0	0	0.436842	6.98947e-06	0	0	0	0	0	0	0	0	0	0	0	0	0	0	0.0381579	6.10526e-07
Difflugia acuminata	0	0	0	0	0	0	0	0	0	0	0	0	0.0482456	1.44737e-06	0	0	0.394737	1.18421e-05	0	0	0	0	0.324561	9.73684e-06	0	0	0	0	0	0	0	0	0	0	0	0	0	0	0	0	0	0	0	0
Difflugia tuberculata	0.0335965	1.00789e-06	1.47368	4.42105e-05	1.19737	3.59211e-05	0	0	0.0447368	1.34211e-06	0	0	0.0482456	1.44737e-06	0	0	0.394737	1.18421e-05	0	0	0	0	0.0324561	9.73684e-07	0	0	0.436842	1.31053e-05	0	0	0	0	0.412281	1.23684e-05	0	0	0.403509	1.21053e-05	0.0390351	1.17105e-06	0.368421	1.10526e-05	0.381579	1.14474e-05
Difflugia globulosa	0.335965	8.06316e-05	1.10526	0.000265263	0.798246	0.000191579	0	0	0	0	0	0	1.44737	0.000347368	0.447368	0.000107368	0.0394737	9.47368e-06	0.0355263	8.52632e-06	0	0	0.324561	7.78947e-05	0	0	0	0	0.833333	0.0002	0	0	0	0	0.412281	9.89474e-05	0	0	0.390351	9.36842e-05	0	0	0	0
Difflugia mammillaris	0	0	0	0	0	0	0	0	0	0	0	0	0	0	0	0	0.0394737	1.18421e-06	0	0	0	0	0	0	0	0	0	0	0	0	0	0	0	0	0	0	0.403509	1.21053e-05	0	0	0	0	0	0
Centropyxis sp.	0.0335965	1.67982e-06	0.736842	3.68421e-05	0.399123	1.99561e-05	0	0	0	0	0	0	0.482456	2.41228e-05	0	0	0	0	0	0	0.0824561	4.12281e-06	0.324561	1.62281e-05	0.355263	1.77632e-05	0.436842	2.18421e-05	0.416667	2.08333e-05	0	0	0	0	0.412281	2.0614e-05	0.0403509	2.01754e-06	0.390351	1.95175e-05	0.368421	1.84211e-05	0.381579	1.90789e-05
Centropyxis aculeata	0	0	0	0	0	0	0	0	0	0	0.0877193	1.22807e-06	0	0	0	0	0	0	0	0	0	0	0	0	0	0	0	0	0	0	0	0	0	0	0	0	0	0	0	0	0.368421	5.15789e-06	0.0381579	5.34211e-07
Cyclopyxis sp.	0	0	0	0	0	0	0	0	0.447368	6.26316e-06	0	0	0	0	0	0	0	0	0	0	0	0	0	0	0.355263	4.97368e-06	0	0	0	0	0	0	0	0	0	0	0	0	0	0	0	0	0	0
Tintinnopsis wangi	0	0	0	0	0.399123	7.98246e-06	0	0	0	0	0	0	0	0	0.894737	1.78947e-05	0	0	0	0	0	0	0	0	0	0	0	0	0	0	0	0	0.412281	8.24561e-06	0.412281	8.24561e-06	0	0	0	0	0	0	0	0
Tintinnopsis sinensis	0	0	0.368421	1.10526e-05	0.0399123	1.19737e-06	0	0	0	0	0	0	0	0	0	0	0	0	0	0	0	0	0.324561	9.73684e-06	0.355263	1.06579e-05	0	0	0	0	0	0	0	0	0.412281	1.23684e-05	0.403509	1.21053e-05	0	0	0	0	0	0
Tintinnidium entzii	0	0	0	0	0	0	0	0	0	0	0	0	0	0	0	0	0	0	0	0	0	0	0	0	0	0	0	0	0	0	0	0	0.412281	8.24561e-06	0	0	0	0	0	0	0.368421	7.36842e-06	0	0
Tintinnopsis sp.	0.335965	6.7193e-06	0	0	0.0399123	7.98246e-07	0	0	0	0	0	0	0	0	0	0	0	0	0	0	0	0	0	0	0	0	0	0	0	0	0	0	0.0412281	8.24561e-07	0	0	0.403509	8.07018e-06	0	0	0	0	0	0
Rotifer	0.839912	0.0393649	0	0	0.838158	0.000240551	0.123684	6.65009e-05	12.0789	0.0266918	344.298	1.5267	3.13596	0.0072256	103.432	0.367438	1.97368	0.00702908	18.9	0.0232996	93.1754	0.141996	1.85	0.0010879	3.375	0.0168578	2.18421	0.000570953	1.70833	0.0098	1.84211	0.00111853	2.55614	0.00100337	2.10263	0.0105173	0.44386	0.00182144	12.8816	0.00126942	2.39474	0.00184247	0.0763158	6.48684e-06
Asplanchna priodonta	0.335965	0.00562405	0	0	0	0	0	0	0	0	1.75439	0.0293684	0	0	4.47368	0.0748895	0.394737	0.00660789	0.710526	0.0118942	4.94737	0.0828189	0.0324561	0.000543316	0.355263	0.00594711	0	0	0.416667	0.006975	0	0	0	0	0.412281	0.00690158	0.0403509	0.000675474	0	0	0	0	0	0
Asplanchna brightwelli	0	0	0	0	0	0	0	0	0.447368	0.0116316	0	0	0	0	0	0	0	0	0	0	0	0	0	0	0	0	0	0	0	0	0	0	0	0	0	0	0	0	0	0	0	0	0	0
Asplanchna girodi	0	0	0	0	0	0	0	0	0.447368	0.0116316	32.4561	0.84386	0	0	3.13158	0.0814211	0	0	0	0	0	0	0	0	0.355263	0.00923684	0	0	0	0	0	0	0	0	0	0	0	0	0	0	0	0	0	0
Brachionus budapestiensis	0	0	0	0	0	0	0	0	1.34211	0.000322105	1.75439	0.000421053	0.0482456	1.15789e-05	0.0447368	1.07368e-05	0.394737	9.47368e-05	2.13158	0.000511579	16.4912	0.00395789	0.0324561	7.78947e-06	1.06579	0.000255789	0.873684	0.000209684	0	0	0	0	0	0	0	0	0	0	0	0	0	0	0	0
Brachionus calyciflorus	0.0335965	8.39912e-05	0	0	0	0	0	0	0	0	0	0	0.482456	0.00120614	0	0	0	0	0.0355263	8.88158e-05	0	0	0	0	0	0	0	0	0.416667	0.00104167	0	0	0	0	0	0	0	0	0	0	0	0	0	0
Brachionus diversicornis	0	0	0	0	0	0	0	0	0	0	0.0877193	1.05263e-05	0	0	0	0	0	0	0	0	0	0	0	0	0	0	0	0	0	0	0	0	0.412281	4.94737e-05	0	0	0	0	0	0	0.368421	4.42105e-05	0	0
Brachionus forficula	0	0	0	0	0	0	0	0	0	0	0.0877193	1.14035e-05	0	0	0	0	0	0	0	0	0	0	0	0	0	0	0	0	0	0	0	0	0	0	0	0	0	0	0	0	0	0	0	0
Brachionus leydigi	0	0	0	0	0	0	0	0	0.447368	0.000626316	0	0	0	0	0	0	0	0	0	0	0	0	0	0	0	0	0	0	0	0	0	0	0	0	0	0	0	0	0	0	0	0	0	0
Brachionus urceus	0	0	0	0	0	0	0	0	0	0	0	0	0	0	0	0	0	0	0	0	0	0	0	0	0	0	0	0	0	0	0	0	0	0	0	0	0	0	0	0	0	0	0	0
Gastropus hyptopus	0	0	0	0	0	0	0	0	0	0	33.3333	0.0166667	0	0	0	0	0	0	0	0	0	0	0	0	0	0	0	0	0	0	0	0	0	0	0	0	0	0	0	0	0	0	0	0
Colurella uncinata	0	0	0	0	0	0	0	0	0	0	0	0	0	0	0	0	0	0	0	0	0	0	0	0	0.0355263	9.59211e-07	0	0	0	0	0	0	0	0	0	0	0	0	0	0	0	0	0	0
Conochilus dossuarius	0	0	0	0	0	0	0	0	0.447368	0.000223684	0	0	0	0	0	0	0	0	0	0	0	0	0	0	0	0	0	0	0	0	0	0	0	0	0	0	0	0	0	0	0	0	0	0
Conochilus unicornis	0	0	0	0	0	0	0.0412281	1.45535e-05	0	0	41.2281	0.0145535	0	0	8.5	0.0030005	0	0	0	0	0	0	0.0324561	1.1457e-05	0.0355263	1.25408e-05	0	0	0	0	0	0	0	0	0	0	0	0	0	0	0	0	0	0
Diurella rousseleti	0	0	0	0	0	0	0.0412281	3.13333e-05	0	0	0	0	0	0	0	0	0	0	0	0	0	0	0	0	0	0	0	0	0	0	0	0	0	0	0	0	0	0	0	0	0	0	0	0
Diurella weberi	0.335965	0.0335965	0	0	0	0	0	0	0	0	0	0	0	0	0	0	0	0	0	0	0	0	0	0	0	0	0	0	0	0	0	0	0	0	0	0	0	0	0	0	0	0	0	0
Diurella stylata	0	0	0	0	0	0	0	0	0	0	0	0	0	0	0	0	0	0	0	0	0	0	0	0	0	0	0	0	0	0	0	0	0	0	0	0	0	0	0	0	0	0	0	0
Eosphora najas	0.0335965	4.70351e-05	0	0	0	0	0	0	0	0	20.1754	0.0282456	0	0	0	0	0	0	0	0	0	0	0	0	0.0355263	4.97368e-05	0	0	0.416667	0.000583333	0.368421	0.000515789	0.412281	0.000577193	0	0	0	0	0.390351	0.000546491	0.368421	0.000515789	0	0
Eothinia elongata	0	0	0	0	0	0	0	0	0	0	0	0	0	0	0	0	0	0	0	0	0	0	0	0	0	0	0	0	0	0	0	0	0.412281	4.12281e-05	0	0	0	0	0.390351	3.90351e-05	0	0	0	0
Euchlanis dilatata	0	0	0	0	0	0	0	0	0	0	208.772	0.592912	1.44737	0.00411053	61.2895	0.174062	0	0	1.77632	0.00504474	10.7193	0.0304428	0.0324561	9.21754e-05	0.355263	0.00100895	0	0	0.416667	0.00118333	0	0	0	0	0.824561	0.00234175	0.403509	0.00114596	0	0	0.0368421	0.000104632	0	0
Euchlanis pellucida	0	0	0	0	0	0	0	0	0	0	0	0	0.482456	0.00137018	10.2895	0.0292221	0	0	1.06579	0.00302684	4.94737	0.0140505	0.0324561	9.21754e-05	0	0	0	0	0	0	0	0	0	0	0.412281	0.00117088	0	0	0	0	0	0	0	0
Euchlanis triquetra	0	0	0	0	0	0	0	0	0	0	0	0	0	0	0	0	0	0	0	0	0	0	0	0	0	0	0	0	0	0	0	0	0	0	0	0	0	0	0	0	0	0	0	0
Filinia maior	0	0	0	0	0	0	0	0	0	0	0	0	0	0	0	0	0	0	0	0	0	0	0	0	0	0	0	0	0	0	0	0	0	0	0	0	0	0	0	0	0	0	0	0
Filinia minuta	0	0	0	0	0	0	0	0	0	0	0	0	0	0	0	0	0	0	0	0	0	0	0	0	0	0	0	0	0	0	0	0	0	0	0	0	0	0	0	0	0	0	0	0
Filinia terminalis	0	0	0	0	0	0	0	0	0	0	0	0	0	0	0	0	0	0	0	0	0	0	0	0	0	0	0	0	0	0	0	0	0	0	0	0	0	0	0	0	0	0	0	0
Keratella cochlearis	0.0335965	9.07105e-07	0	0	0.0399123	1.07763e-06	0	0	1.78947	4.83158e-05	1.75439	4.73684e-05	0.0482456	1.30263e-06	0.0447368	1.20789e-06	0.394737	1.06579e-05	4.61842	0.000124697	21.4386	0.000578842	0.324561	8.76316e-06	0	0	0.436842	1.17947e-05	0	0	0	0	0.0412281	1.11316e-06	0	0	0	0	10.1491	0.000274026	0	0	0	0
Keratella valga	0.0335965	1.00789e-05	0	0	0.798246	0.000239474	0	0	5.81579	0.00174474	1.75439	0.000526316	0.0482456	1.44737e-05	0	0	0.394737	0.000118421	5.68421	0.00170526	31.3333	0.0094	0.973684	0.000292105	1.06579	0.000319737	0.436842	0.000131053	0	0	0.368421	0.000110526	0.0412281	1.23684e-05	0	0	0	0	1.17105	0.000351316	0.0368421	1.10526e-05	0	0
Lecane bulla	0	0	0	0	0	0	0	0	0	0	0	0	0	0	0	0	0	0	0	0	0	0	0	0	0	0	0	0	0	0	0	0	0.412281	1.85526e-05	0	0	0	0	0	0	0	0	0	0
Lecane luna	0	0	0	0	0	0	0	0	0	0	0.0877193	1.49123e-05	0	0	0.447368	7.60526e-05	0	0	0	0	0	0	0	0	0	0	0	0	0	0	0	0	0	0	0	0	0	0	0	0	0	0	0	0
Lecane quadridentata	0	0	0	0	0	0	0	0	0	0	0.0877193	2.36842e-06	0	0	0	0	0	0	0	0	0	0	0	0	0	0	0	0	0	0	0	0	0	0	0	0	0	0	0	0	0	0	0	0
Lecane ungulata	0	0	0	0	0	0	0	0	0	0	0	0	0	0	0	0	0	0	0	0	0	0	0	0	0	0	0	0	0	0	0	0	0	0	0	0	0	0	0	0	0	0	0	0
Lepadella ovalis	0	0	0	0	0	0	0	0	0	0	0.0877193	1.11404e-05	0	0	0	0	0	0	0	0	0	0	0	0	0	0	0	0	0	0	0	0	0	0	0	0	0	0	0	0	0	0	0	0
Lepadella patella	0	0	0	0	0	0	0	0	0	0	0	0	0	0	0	0	0	0	0	0	0	0	0	0	0	0	0	0	0.0416667	1.66667e-05	0	0	0	0	0	0	0	0	0	0	0	0	0	0
Macrotrachela sp.	0	0	0	0	0	0	0	0	0	0	0	0	0	0	5.81579	0.000581579	0	0	0	0	0	0	0	0	0	0	0	0	0	0	0	0	0	0	0	0	0	0	0	0	0	0	0	0
Monostyla bulla	0	0	0	0	0	0	0	0	0	0	0	0	0	0	0	0	0	0	0	0	0	0	0	0	0	0	0	0	0	0	0.368421	3.68421e-05	0	0	0	0	0	0	0	0	0	0	0	0
Monostyla crenata	0	0	0	0	0	0	0	0	0	0	0	0	0	0	0	0	0	0	0	0	0	0	0	0	0	0	0	0	0	0	0	0	0	0	0	0	0	0	0	0	0	0	0	0
Monostyla hamata	0	0	0	0	0	0	0	0	0	0	0	0	0	0	0	0	0	0	0	0	0	0	0	0	0	0	0	0	0	0	0	0	0	0	0	0	0	0	0	0	0	0	0.0381579	3.81579e-06
Monostyla lunaris	0.0335965	2.35175e-06	0	0	0	0	0	0	0	0	0	0	0	0	0	0	0	0	0.0355263	2.48684e-06	0	0	0	0	0	0	0	0	0	0	0	0	0	0	0	0	0	0	0	0	0	0	0.0381579	2.67105e-06
Monostyla pyriformis	0	0	0	0	0	0	0	0	0	0	0	0	0.482456	0.000482456	0	0	0	0	0	0	0	0	0	0	0	0	0	0	0	0	0.368421	0.000368421	0	0	0	0	0	0	0	0	0	0	0	0
Monostyla unguitata	0	0	0	0	0	0	0	0	0	0	0	0	0	0	0	0	0	0	0	0	0	0	0	0	0	0	0	0	0	0	0	0	0	0	0	0	0	0	0	0	0	0	0	0
Notholca labis	0	0	0	0	0	0	0	0	0	0	0	0	0	0	0.447368	5.36842e-05	0	0	0.355263	4.26316e-05	0.824561	9.89474e-05	0	0	0	0	0	0	0	0	0	0	0	0	0	0	0	0	0	0	0.0368421	4.42105e-06	0	0
Polyarthra trigla	0	0	0	0	0	0	0	0	0	0	0	0	0	0	0	0	0	0	0	0	0	0	0	0	0	0	0	0	0	0	0	0	0	0	0	0	0	0	0	0	0	0	0	0
Polyarthra vulgaris	0	0	0	0	0	0	0	0	0	0	0	0	0	0	0	0	0	0	0	0	0	0	0	0	0	0	0	0	0	0	0	0	0	0	0	0	0	0	0	0	0	0	0	0
Rotaria neptunia	0	0	0	0	0	0	0	0	0.447368	0.000134211	0	0	0	0	0	0	0	0	0.355263	0.000106579	0	0	0	0	0	0	0	0	0	0	0	0	0	0	0	0	0	0	0	0	0	0	0	0
Rotaria citrina	0	0	0	0	0	0	0	0	0.447368	0.000105579	0	0	0	0	1.34211	0.000316737	0	0	0.355263	8.38421e-05	0.824561	0.000194596	0.0324561	7.65965e-06	0.0355263	8.38421e-06	0	0	0	0	0.368421	8.69474e-05	0.412281	9.72982e-05	0	0	0	0	0	0	0	0	0	0
Rotaria tardigrada	0	0	0	0	0	0	0.0412281	2.0614e-05	0.447368	0.000223684	0	0	0.0482456	2.41228e-05	7.60526	0.00380263	0.394737	0.000197368	0	0	0.824561	0.000412281	0.0324561	1.62281e-05	0.0355263	1.77632e-05	0.436842	0.000218421	0	0	0	0	0.412281	0.00020614	0.0412281	2.0614e-05	0	0	0	0	0.0368421	1.84211e-05	0	0
Trichocerca longiseta	0	0	0	0	0	0	0	0	0	0	0	0	0	0	0	0	0	0	0	0	0	0	0	0	0	0	0	0	0	0	0	0	0	0	0	0	0	0	0	0	0.368421	0.000921053	0	0
Trichocerca lophoessa	0	0	0	0	0	0	0	0	0	0	0	0	0	0	0	0	0	0	0.355263	1.77632e-05	0	0	0	0	0	0	0	0	0	0	0	0	0	0	0	0	0	0	0	0	0.0368421	1.84211e-06	0	0
Trichocerca pusilla	0	0	0	0	0	0	0	0	0	0	0.877193	4.38596e-05	0	0	0	0	0	0	0.355263	1.77632e-05	0.824561	4.12281e-05	0.324561	1.62281e-05	0	0	0	0	0	0	0	0	0	0	0	0	0	0	0.390351	1.95175e-05	0	0	0	0
Trichocerca similis	0	0	0	0	0	0	0	0	0	0	0	0	0	0	0	0	0	0	0.355263	3.55263e-05	0	0	0	0	0	0	0	0	0	0	0	0	0	0	0	0	0	0	0.390351	3.90351e-05	0	0	0	0
Trichocerca tenuior	0	0	0	0	0	0	0	0	0	0	0	0	0.0482456	4.82456e-06	0	0	0	0	0.355263	3.55263e-05	0	0	0	0	0	0	0	0	0	0	0	0	0	0	0	0	0	0	0	0	0	0	0	0
Trichocerca weberi	0	0	0	0	0	0	0	0	0	0	0	0	0	0	0	0	0	0	0.355263	0.000561316	0	0	0	0	0	0	0	0	0	0	0	0	0	0	0	0	0	0	0	0	0	0	0	0
Trichotria tetractis	0	0	0	0	0	0	0	0	0	0	0	0	0	0	0	0	0	0	0	0	0	0	0	0	0	0	0	0	0	0	0	0	0	0	0.412281	8.24561e-05	0	0	0	0	0.368421	7.36842e-05	0	0
Ploesoma truncatum	0	0	0	0	0	0	0	0	0	0	0	0	0	0	0	0	0	0	0	0	0	0	0	0	0	0	0	0	0	0	0	0	0	0	0	0	0	0	0	0	0.736842	0.000147368	0	0
Cladocera	0	0	0.0736842	0.00128947	1.6364	0.0114748	0	0	0	0	0	0	0.192982	0.00458333	0.0447368	0.00134211	0	0	0.426316	0.00550658	0.824561	0.0247368	0.0649123	0.00194737	1.81184	0.0343717	0.436842	0.00873684	5.41667	0.150208	2.21053	0.0408026	0.865789	0.0127807	1.27807	0.0300965	1.61404	0.0242105	2.34211	0.0318136	0.736842	0.0128947	0.381579	0.0114474
Alona quadrangularis	0	0	0	0	0	0	0	0	0	0	0	0	0	0	0	0	0	0	0	0	0	0	0	0	0	0	0	0	0	0	0	0	0	0	0	0	0	0	0	0	0	0	0	0
Alona eximia	0	0	0.0368421	0.000184211	0.399123	0.00199561	0	0	0	0	0	0	0.0482456	0.000241228	0	0	0	0	0.0355263	0.000177632	0	0	0	0	0.355263	0.00177632	0	0	0	0	0	0	0.0412281	0.00020614	0	0	0	0	0	0	0.368421	0.00184211	0	0
Alona diaphana	0	0	0	0	0	0	0	0	0	0	0	0	0	0	0	0	0	0	0	0	0	0	0	0	0	0	0	0	0.416667	0.000208333	0	0	0.412281	0.00020614	0	0	0	0	0	0	0	0	0	0
Alonella sp.	0	0	0	0	0	0	0	0	0	0	0	0	0.0482456	0.00241228	0	0	0	0	0.0355263	0.00177632	0	0	0	0	0	0	0	0	0	0	0	0	0	0	0	0	0	0	0	0	0	0	0	0
Bosmina longirostris	0	0	0.0368421	0.00110526	0.0399123	0.00119737	0	0	0	0	0	0	0	0	0	0	0	0	0	0	0	0	0.0324561	0.000973684	0.710526	0.0213158	0	0	2.08333	0.0625	0.736842	0.0221053	0.412281	0.0123684	0.412281	0.0123684	0.403509	0.0121053	0.390351	0.0117105	0	0	0	0
Bosmina fatalis	0	0	0	0	0	0	0	0	0	0	0	0	0	0	0	0	0	0	0	0	0.824561	0.0247368	0	0	0	0	0	0	1.66667	0.05	0	0	0	0	0.0412281	0.00123684	0	0	0	0	0.368421	0.0110526	0	0
Bosmina coregoni	0	0	0	0	0.399123	0.000299342	0	0	0	0	0	0	0	0	0	0	0	0	0	0	0	0	0	0	0.355263	0.000266447	0	0	0	0	0.368421	0.000276316	0	0	0	0	0	0	0.780702	0.000585526	0	0	0	0
Bosmina coregoni (synonym)	0	0	0	0	0	0	0	0	0	0	0	0	0.0482456	0.00144737	0	0	0	0	0	0	0	0	0.0324561	0.000973684	0.355263	0.0106579	0	0	1.25	0.0375	0.368421	0.0110526	0	0	0.412281	0.0123684	0	0	0.390351	0.0117105	0	0	0.381579	0.0114474
Chydorus sphaericus	0	0	0	0	0	0	0	0	0	0	0	0	0.0482456	0.000482456	0	0	0	0	0	0	0	0	0	0	0.0355263	0.000355263	0	0	0	0	0	0	0	0	0	0	0	0	0.390351	0.00390351	0	0	0	0
Sida crystallina	0	0	0	0	0	0	0	0	0	0	0	0	0	0	0.0447368	0.00134211	0	0	0	0	0	0	0	0	0	0	0	0	0	0	0	0	0	0	0	0	0	0	0	0	0	0	0	0
Daphnia hyalina	0	0	0	0	0	0	0	0	0	0	0	0	0	0	0	0	0	0	0	0	0	0	0	0	0	0	0	0	0	0	0	0	0	0	0	0	0	0	0	0	0	0	0	0
Diaphanosoma brachyurum	0	0	0	0	0	0	0	0	0	0	0	0	0	0	0	0	0	0	0	0	0	0	0	0	0	0	0.436842	0.00873684	0	0	0	0	0	0	0	0	0	0	0	0	0	0	0	0
	0	0	0	0	0.798246	0.00798246	0	0	0	0	0	0	0	0	0	0	0	0	0.355263	0.00355263	0	0	0	0	0	0	0	0	0	0	0.736842	0.00736842	0	0	0.412281	0.00412281	1.21053	0.0121053	0.390351	0.00390351	0	0	0	0
Copepoda	0.739123	0.00278851	0.110526	0.00232105	0.439035	0.00239474	0.0412281	0.000824561	0.492105	0.00268421	14.9123	0.0921053	3.08772	0.0282237	0.984211	0.0140921	0	0	1.49211	0.0159868	2.47368	0.00742105	0.42193	0.00389474	23.4829	0.349579	13.3237	0.13149	7.54167	0.225833	11.0895	0.420368	4.9886	0.11214	9.89474	0.739632	18.5614	1.32069	2.45921	0.24475	1.84211	0.336	2.06053	0.211318
Mesocyclops leuckarti	0	0	0	0	0.0399123	0.00119737	0	0	0.0447368	0.00134211	0.877193	0.0263158	0.482456	0.0144737	0	0	0	0	0.0355263	0.00106579	0	0	0.0324561	0.000973684	0.355263	0.0106579	0.436842	0.0131053	0.416667	0.0125	0.368421	0.0110526	0.412281	0.0123684	0.412281	0.0123684	0.807018	0.0242105	0	0	0	0	0.0381579	0.00114474
Thermocyclops hyalinus	0	0	0.0368421	0.00110526	0	0	0	0	0	0	0.877193	0.0263158	0.0482456	0.00144737	0	0	0	0	0.0355263	0.00106579	0	0	0.0324561	0.000973684	0.355263	0.0106579	0	0	0	0	0	0	0	0	0	0	0.403509	0.0121053	0	0	0	0	0	0
Thermocyclops kawamurai	0	0	0	0	0	0	0	0	0	0	0	0	0	0	0	0	0	0	0	0	0	0	0	0	0	0	0.0436842	5.67895e-07	0	0	0	0	0	0	0	0	0.403509	5.24561e-06	0	0	0	0	0	0
Tropocyclops prasinus breviramus	0.0335965	0.000100789	0	0	0	0	0	0	0	0	0	0	0	0	0	0	0	0	0	0	0	0	0	0	0.355263	0.00106579	0	0	0	0	0	0	0.412281	0.00123684	0	0	0	0	0	0	0	0	0	0
Cyclops vicinus	0	0	0	0	0	0	0	0	0	0	0	0	0.0482456	0.00337719	0.0447368	0.00313158	0	0	0	0	0	0	0	0	0	0	0.0436842	0.00305789	0	0	0.368421	0.0257895	0	0	0.824561	0.0577193	0	0	0.0390351	0.00273246	0	0	0.0381579	0.00267105
Eucyclops serrulatus	0	0	0.0368421	0.00110526	0	0	0	0	0	0	0	0	0	0	0	0	0	0	0.355263	0.0106579	0	0	0.0324561	0.000973684	0.0355263	0.00106579	0.0436842	0.00131053	0.416667	0.0125	0	0	0.412281	0.0123684	0.824561	0.0247368	0.807018	0.0242105	0.0390351	0.00117105	0	0	0	0
Microcyclops varicans	0	0	0	0	0	0	0	0	0	0	0	0	0.0482456	0.000723684	0.0447368	0.000671053	0	0	0	0	0	0	0	0	0	0	0	0	0	0	0.368421	0.00552632	0	0	0.412281	0.00618421	0.403509	0.00605263	0	0	0	0	0.0381579	0.000572368
Ectocyclops phaleratus	0	0	0	0	0	0	0	0	0	0	0	0	0	0	0	0	0	0	0	0	0	0	0	0	0	0	0	0	0	0	0	0	0	0	0	0	0.403509	0.00403509	0	0	0	0	0	0
Schmackeria inopinus	0	0	0	0	0	0	0	0	0	0	0	0	0	0	0	0	0	0	0	0	0	0	0	0	0	0	0	0	0	0	0.0368421	0.00257895	0.824561	0.0577193	0.824561	0.0577193	3.22807	0.225965	0.390351	0.0273246	0.368421	0.0257895	0.763158	0.0534211
Schmackeria forbesi	0	0	0	0	0	0	0	0	0	0	0	0	0	0	0	0	0	0	0	0	0	0	0	0	0	0	0	0	0	0	0.368421	0.0257895	0.0412281	0.00288596	0	0	0.403509	0.0282456	0	0	0	0	0.381579	0.0267105
Sinocalanus dorrii	0	0	0	0	0	0	0	0	0	0	0	0	0	0	0	0	0	0	0	0	0	0	0	0	0	0	0.0436842	0.000436842	0.416667	0.00416667	0.736842	0.00736842	0.412281	0.00412281	0.412281	0.00412281	0.807018	0.00807018	0.0390351	0.000390351	0.368421	0.00368421	0	0
Eodiaptomus sinensis	0	0	0	0	0	0	0	0	0	0	0	0	0	0	0	0	0	0	0	0	0	0	0	0	0.355263	0.110842	0	0	0.416667	0.13	0.368421	0.114947	0	0	0.412281	0.128632	2.82456	0.881263	0	0	0.368421	0.114947	0.381579	0.119053
Neodiaptomus schmackeri	0	0	0	0	0	0	0	0	0	0	0	0	0	0	0	0	0	0	0	0	0	0	0	0	0	0	0.0436842	0.0218421	0.0416667	0.0208333	0.368421	0.184211	0	0	0.824561	0.412281	0	0	0.390351	0.195175	0.368421	0.184211	0	0
Onychocamptus mohammed	0	0	0	0	0	0	0	0	0	0	0	0	0	0	0	0	0	0	0	0	0	0	0	0	0.355263	0.00532895	2.62105	0.0393158	0	0	0	0	0	0	0	0	0	0	0	0	0	0	0	0
Nauplius (developmental stage)	0.67193	0.00201579	0.0368421	0.000110526	0.399123	0.00119737	0	0	0.447368	0.00134211	13.1579	0.0394737	2.41228	0.00723684	0.447368	0.00134211	0	0	1.06579	0.00319737	2.47368	0.00742105	0.324561	0.000973684	13.1447	0.0394342	8.73684	0.0262105	4.16667	0.0125	7	0.021	1.64912	0.00494737	3.71053	0.0111316	3.22807	0.00968421	0.780702	0.00234211	0	0	0.0381579	0.000114474
Copepodid (developmental stage)	0.0335965	0.00067193	0	0	0	0	0.0412281	0.000824561	0	0	0	0	0.0482456	0.000964912	0.447368	0.00894737	0	0	0	0	0	0	0	0	8.52632	0.170526	1.31053	0.0262105	1.66667	0.0333333	1.10526	0.0221053	0.824561	0.0164912	1.23684	0.0247368	4.84211	0.0968421	0.780702	0.015614	0.368421	0.00736842	0.381579	0.00763158
Density(ind./L)	Protozoa	Rotifer	Cladocera	Copepoda	Total			Biomass(mg/L)	Protozoa	Rotifer	Cladocera	Copepoda	Total
S1	1.84781	0.839912	0	0.739123	3.42684			S1	0.000137074	0.0393649	0	0.00278851	0.0422905
S2	8.84211	0	0.0736842	0.110526	9.02632			S2	0.000809053	0	0.00128947	0.00232105	0.00441958
S3	6.10658	0.838158	1.6364	0.439035	9.02018			S3	0.000670287	0.000240551	0.0114748	0.00239474	0.0147804
S4	3.71053	0.123684	0	0.0412281	3.87544			S4	0.000454004	6.65009e-05	0	0.000824561	0.00134507
S5	2.28158	12.0789	0	0.492105	14.8526			S5	6.57632e-05	0.0266918	0	0.00268421	0.0294418
S6	1.92982	344.298	0	14.9123	361.14			S6	0.000424912	1.5267	0	0.0921053	1.61923
S7	3.95614	3.13596	0.192982	3.08772	10.3728			S7	0.000639737	0.0072256	0.00458333	0.0282237	0.0406724
S8	4.02632	103.432	0.0447368	0.984211	108.487			S8	0.000204	0.367438	0.00134211	0.0140921	0.383076
S9	2.84211	1.97368	0	0	4.81579			S9	0.000242921	0.00702908	0	0	0.007272
S10	0.781579	18.9	0.426316	1.49211	21.6			S10	0.000180474	0.0232996	0.00550658	0.0159868	0.0449735
S11	4.28772	93.1754	0.824561	2.47368	100.761			S11	0.000879395	0.141996	0.0247368	0.00742105	0.175033
S12	2.01228	1.85	0.0649123	0.42193	4.34912			S12	0.000287561	0.0010879	0.00194737	0.00389474	0.00721756
S13	1.45658	3.375	1.81184	23.4829	30.1263			S13	8.49079e-05	0.0168578	0.0343717	0.349579	0.400893
S14	3.05789	2.18421	0.436842	13.3237	19.0026			S14	0.000453093	0.000570953	0.00873684	0.13149	0.141251
S15	2.16667	1.70833	5.41667	7.54167	16.8333			S15	0.000429583	0.0098	0.150208	0.225833	0.386271
S16	0.368421	1.84211	2.21053	11.0895	15.5105			S16	1.47368e-05	0.00111853	0.0408026	0.420368	0.462304
S17	1.36053	2.55614	0.865789	4.9886	9.77105			S17	3.42193e-05	0.00100337	0.0127807	0.11214	0.125959
S18	2.0614	2.10263	1.27807	9.89474	15.3368			S18	0.000156667	0.0105173	0.0300965	0.739632	0.780402
S19	1.73509	0.44386	1.61404	18.5614	22.3544			S19	5.08421e-05	0.00182144	0.0242105	1.32069	1.34677
S20	1.99079	12.8816	2.34211	2.45921	19.6737			S20	0.000313452	0.00126942	0.0318136	0.24475	0.278146
S21	4.05263	2.39474	0.736842	1.84211	9.02632			S21	0.000418232	0.00184247	0.0128947	0.336	0.351155
S22	1.71711	0.0763158	0.381579	2.06053	4.23553			S22	6.24645e-05	6.48684e-06	0.0114474	0.211318	0.222835

## Sheet: Autumn species
Species （1=+）	S1	S2	S3	S4	S5	S6	S7	S8	S9	S10	S11	S12	S13	S14	S15	S16	S17	S18	S19	S20	S21	S22
Protozoa	8	10	11	5	5	4	8	6	8	4	5	8	5	6	6	1	6	5	7	5	9	9
Paramecium trichium													1
Phryganella nidulus															1		1				1	1
Cucurbitella mespiliformis			1	1					1					1							1	1
Trigonopyxis arcula									1
Arcella vulgaris			1	1	1		1	1	1	1	1			1	1	1		1
Arcella hemisphaerica		1
Arcella discoides	1	1	1
Cyclopyxis arcelloides	1	1		1	1	1	1	1				1									1
Cyclopyxis eurostoms																				1	1
Difflugia corona	1	1	1	1		1	1		1	1	1	1		1	1					1	1	1
Difflugia avellana											1		1									1
Difflugia urceolata	1	1	1	1	1	1	1	1		1									1			1
Difflugia gramen											1	1			1		1		1
Difflugia limnetica		1						1						1								1
Diffugia acuminata							1		1			1
Diffugia tuberspinifera	1	1	1		1		1		1			1		1			1		1	1	1	1
Difflugia globulosa	1	1	1				1	1	1	1		1			1			1		1
Difflugia mammilaris									1										1
Centropyxis aerophila	1	1	1				1				1	1	1	1	1			1	1	1	1	1
Centropyxis aculeata						1															1	1
Lesquereusia epitomium					1								1
Tintinnopsis wangi			1					1									1	1
Tintinnopsis sinensis		1	1									1	1					1	1
Tintinnopsis entzii																	1				1
Tintinnopsis plagiostoma	1		1														1		1
Rotifer	7	0	2	3	10	15	9	12	5	16	10	10	10	4	5	5	8	5	2	6	10	2
Asplachna priodonta	1					1		1	1	1	1	1	1		1			1	1
Asplanchna brightwel					1
Asplanchna girodi					1	1		1					1
Brachionus budapestiensis					1	1	1	1	1	1	1	1	1	1
Brachionus calyciflorus	1						1			1					1
Brachionus diversiconis						1											1				1
Brachionus forficula						1
Brachionus leydigi					1
Brachionus urceus
Gastropus hyplopus						1
Colurella uncinala													1
Conochiloides dossuarius					1
Conochilus unicornis				1		1		1				1	1
Diurella rousseoeti				1
Diurella weberi	1
Eosphora najas	1					1							1		1	1	1			1	1
Eothinia elongata																	1			1
Euchlanis dilalata						1	1	1		1	1	1	1		1			1	1		1
Euchlanis pellucida							1	1		1	1	1						1
Keratella cochlearis	1		1		1	1	1	1	1	1	1	1		1			1			1
Keratella valga	1		1		1	1	1		1	1	1	1	1	1		1	1			1	1
Lecane bulla																	1
Lecane buna						1		1
Lecane quadridentata						1
Lecane ungulata
Lepadella ovalis						1
Lepadella patella															1
Mactotrachela nana								1
Monostyla bulla																1
Monostyla hamata																						1
Monostyla lunaris	1									1												1
Monostyla pyriformis							1									1
Notholon labis								1		1	1										1
Polyarthra trigla
Polyarthra unlgaris
Rolaria neplunia					1					1
Rotaria citrina					1			1		1	1	1	1			1	1
Rotaria tardigrada				1	1		1	1	1		1	1	1	1			1	1			1
Trichocerca longiseta																					1
Trichocerca lophoessa										1											1
Trichocerca pusilla						1				1	1	1								1
Trichocerca similis										1										1
Trichocerca tenuior							1			1
Trichocerca weberi										1
Trichotria tetractis																		1			1
Trichotria truncata																					1
Cladocera	0	2	4	0	0	0	4	1	0	3	1	2	5	1	4	4	3	4	2	5	2	1
Alona quadrangularis
Alona eximia		1	1				1			1			1				1				1
Alona diaphana															1		1
Alonella exigua							1			1
Bosmina longirostris		1	1									1	1		1	1	1	1	1	1
Bosmina fatalis											1				1			1			1
Bosmina coregoni			1										1			1				1
Bosmina coregoni							1					1	1		1	1		1		1		1
Chydorus sphaericus							1						1							1
Sida crystalline								1
Daphnia hyalina
Diaphanosoma brachyurum														1
Cladocera larva			1							1						1		1	1	1
Copepoda	3	3	2	1	2	3	6	4	0	4	1	4	8	9	7	10	8	10	12	7	5	8
Mesocyclops leuckarti			1		1	1	1			1		1	1	1	1	1	1	1	1			1
Thermocyclops hyalinus		1				1	1			1		1	1						1
Thermocyclops kawamurai														1					1
Tropocyclops bfevispinus	1												1				1
Cyclops vicinus							1	1						1		1		1		1		1
Eucylops serrulatus		1								1		1	1	1	1		1	1	1	1
Microcyclops varicans							1	1								1		1	1			1
Ectocyclops phaleratus																			1
Schmackeria inopinus																1	1	1	1	1	1	1
Schmackeria forbesi																1	1		1			1
Sinocalanus dorrii														1	1	1	1	1	1	1	1
Eodiaptomus sinensis													1		1	1		1	1		1	1
Neodiaptomus schmackeri														1	1	1		1		1	1
Onychocamptus mohammed													1	1
Nauplii	1	1	1		1	1	1	1		1	1	1	1	1	1	1	1	1	1	1		1
Copepoda larvae	1			1			1	1					1	1	1	1	1	1	1	1	1	1
Total	18	15	19	9	17	22	27	23	13	27	17	24	28	20	22	20	25	24	23	23	26	20
	Sample	Protozoa	Rotifer	Cladocera	Copepoda	Total
	S1	8	7	0	3	18
	S2	10	0	2	3	15
	S3	11	2	4	2	19
	S4	5	3	0	1	9
	S5	5	10	0	2	17
	S6	4	15	0	3	22
	S7	8	9	4	6	27
	S8	6	12	1	4	23
	S9	8	5	0	0	13
	S10	4	16	3	4	27
	S11	5	10	1	1	17
	S12	8	10	2	4	24
	S13	5	10	5	8	28
	S14	6	4	1	9	20
	S15	6	5	4	7	22
	S16	1	5	4	10	20
	S17	6	8	3	8	25
	S18	5	5	4	10	24
	S19	7	2	2	12	23
	S20	5	6	5	7	23
	S21	9	10	2	5	26
	S22	9	2	1	8	20

## Sheet: Spring density＆ biomass
Sample	S1		S2		S3		S4		S5		S6		S7		S8		S9		S10		S11		S12		S13		S14		S15		S16		S17		S18		S19		S20		S21		S22
Species	Density	Biomass	Density	Biomass	Density	Biomass	Density	Biomass	Density	Biomass	Density	Biomass	Density	Biomass	Density	Biomass	Density	Biomass	Density	Biomass	Density	Biomass	Density	Biomass	Density	Biomass	Density	Biomass	Density	Biomass	Density	Biomass	Density	Biomass	Density	Biomass	Density	Biomass	Density	Biomass	Density	Biomass	Density	Biomass
Discamoeba sp.	0	0	0	0	0	0	0	0	0	0	0	0	0	0	0	0	0	0	0	0	6.66667	1.13333e-05	0	0	0	0	0	0	0	0	0	0	0	0	0	0	0	0	0	0	0	0	0	0
Epistylis sp.	0	0	0	0	0	0	0	0	0	0	0	0	0	0	0	0	0	0	0	0	0	0	0	0	0	0	0	0	88	0.000176	0	0	0	0	0	0	0	0	0	0	0	0	0	0
Cyclopyxis sp.	0	0	0	0	0	0	0.657143	9.2e-06	0.8	1.12e-05	0	0	0	0	0	0	18.75	0.0002625	19.6	0.0002744	26.6667	0.000373333	0	0	0	0	12.3	0.0001722	5.86667	8.21333e-05	8.8	0.0001232	1.46667	2.05333e-05	0	0	2.93333	4.10667e-05	2.63889	3.69444e-05	3.26667	4.57333e-05	1.36667	1.91333e-05
Centropyxis aculeata	1.73333	2.42667e-05	0	0	0	0	0	0	0	0	0	0	0	0	0	0	9.375	0.00013125	0	0	0	0	0	0	0	0	0	0	0	0	0	0	0	0	0	0	0	0	0	0	0	0	1.36667	1.91333e-05
Vorticella sp.	17.3333	0.00026	12	0.00018	0	0	0	0	0	0	0	0	0	0	0	0	0	0	9.8	0.000147	0	0	0	0	0	0	0	0	0	0	0	0	0	0	0	0	0	0	0	0	0	0	0	0
Difflugia avellana	0	0	0	0	0	0	19.7143	0.000295714	8	0.00012	0	0	6	9e-05	0	0	9.375	0.000140625	0	0	0	0	0	0	0.204167	3.0625e-06	4.1	6.15e-05	0	0	0	0	0	0	0	0	0	0	0	0	0.163333	2.45e-06	0	0
Difflugia limnetica	0	0	0	0	7.71429	0.000123429	0	0	0	0	0	0	0	0	0	0	0	0	0	0	0	0	7.91667	0.000126667	0	0	0	0	0	0	0	0	0	0	0	0	0	0	0	0	0	0	0	0
Tintinnopsis sp.	0	0	0	0	0	0	0	0	0	0	0	0	0	0	0	0	0	0	0	0	6.66667	0.000133333	0	0	0	0	0	0	0	0	0	0	0	0	0	0	0	0	0	0	0	0	0	0
Tintinnidium entzii	17.3333	0.000346667	2	4e-05	0	0	0	0	0	0	0	0	6	0.00012	13.8667	0.000277333	0	0	0	0	0	0	0	0	0	0	0	0	0	0	0	0	0	0	0	0	0	0	0	0	0	0	0	0
Tintinnopsis sp.	0	0	0	0	0	0	0	0	0	0	0	0	18	0.00036	0	0	0	0	0	0	0	0	0	0	0	0	0	0	0	0	0	0	0	0	0	0	0	0	0	0	0	0	0	0
Arcella discoides	1.73333	3.46667e-05	0	0	0	0	0.657143	1.31429e-05	0	0	0	0	12	0.00024	1.38667	2.77333e-05	0	0	0	0	0	0	0	0	0	0	4.1	8.2e-05	0	0	0	0	0	0	0	0	0	0	0	0	0	0	0	0
Tintinnopsis wangi	0	0	0	0	0	0	0	0	0	0	0	0	0	0	0	0	0	0	0	0	0	0	0	0	0	0	4.1	8.2e-05	0	0	0	0	0	0	0	0	0	0	0	0	0	0	0	0
Arcella hemisphaerica	17.3333	0.00052	4	0.00012	0	0	26.2857	0.000788571	16	0.00048	0	0	0	0	0	0	9.375	0.00028125	4.9	0.000147	0	0	0	0	0	0	8.2	0.000246	5.86667	0.000176	0	0	2.93333	8.8e-05	0	0	0	0	1.31944	3.95833e-05	1.63333	4.9e-05	0	0
Cyclopyxis arcelloides	1.73333	5.2e-05	0	0	0	0	0	0	0	0	0	0	0	0	0	0	0	0	0	0	0	0	0	0	0	0	0	0	0	0	0	0	0	0	0	0	0	0	0	0	0	0	1.36667	4.1e-05
Phryganella nidulus	0	0	0	0	0	0	0	0	0	0	14.6667	0.00044	6	0.00018	83.2	0.002496	0.9375	2.8125e-05	4.9	0.000147	26.6667	0.0008	23.75	0.0007125	2.04167	6.125e-05	28.7	0.000861	5.86667	0.000176	8.8	0.000264	1.46667	4.4e-05	0	0	4.4	0.000132	1.31944	3.95833e-05	4.9	0.000147	1.36667	4.1e-05
Acanthocystis sp.	0	0	80	0.0024	69.4286	0.00208286	32.8571	0.000985714	24	0.00072	0	0	0	0	27.7333	0.000832	0	0	29.4	0.000882	46.6667	0.0014	0	0	0	0	0	0	0	0	0	0	0	0	0	0	0	0	0	0	0	0	1.36667	4.1e-05
Vorticella sp.	0	0	0	0	0	0	0	0	0	0	0	0	0	0	0	0	0	0	0	0	0	0	0	0	0.204167	6.125e-06	0	0	0	0	0	0	0	0	0	0	0	0	0	0	0	0	0	0
Difflugia acuminata	0	0	0	0	0	0	0	0	0	0	14.6667	0.00044	0	0	0	0	18.75	0.0005625	0	0	0	0	0	0	0	0	8.2	0.000246	5.86667	0.000176	0	0	0	0	0	0	0	0	0.131944	3.95833e-06	3.26667	9.8e-05	1.36667	4.1e-05
Difflugia tuberculata	0	0	0	0	0	0	6.57143	0.000197143	0	0	0	0	6	0.00018	0	0	0	0	0	0	0	0	7.91667	0.0002375	0	0	0	0	0	0	0	0	0	0	0	0	0	0	0	0	1.63333	4.9e-05	1.36667	4.1e-05
Difflugia urceolata	17.3333	0.00052	0	0	15.4286	0.000462857	26.2857	0.000788571	8	0.00024	0	0	0	0	0	0	28.125	0.00084375	9.8	0.000294	13.3333	0.0004	31.6667	0.00095	4.08333	0.0001225	12.3	0.000369	5.86667	0.000176	4.4	0.000132	0	0	0	0	0	0	1.31944	3.95833e-05	1.63333	4.9e-05	2.73333	8.2e-05
Difflugia mammillaris	0	0	0	0	0	0	0	0	0	0	0	0	0	0	0	0	9.375	0.00028125	0	0	0	0	0	0	0	0	0	0	0	0	0	0	0	0	0	0	0	0	0	0	0	0	0	0
Stentor sp.	0	0	0	0	0.771429	2.31429e-05	0	0	0	0	0	0	0	0	0	0	0	0	0	0	0	0	0	0	0	0	0	0	0	0	0	0	0	0	0	0	0	0	0	0	0	0	0	0
Acanthocystis sp.	0	0	0	0	7.71429	0.000231429	0	0	120	0.0036	0	0	0	0	0	0	9.375	0.00028125	9.8	0.000294	0	0	0	0	0	0	0	0	0	0	0	0	0	0	0	0	0	0	0	0	0	0	0	0
Tintinnopsis sinensis	0	0	0	0	0	0	0	0	0	0	0	0	0	0	0	0	0	0	0	0	0	0	0	0	0	0	0	0	0	0	0	0	0	0	1.6	4.8e-05	0.146667	4.4e-06	0	0	1.63333	4.9e-05	0	0
Arcella vulgaris	0	0	4	0.00016	15.4286	0.000617143	6.57143	0.000262857	8	0.00032	14.6667	0.000586667	0	0	1.38667	5.54667e-05	9.375	0.000375	9.8	0.000392	0	0	0	0	2.04167	8.16667e-05	12.3	0.000492	0	0	8.8	0.000352	2.93333	0.000117333	0	0	2.93333	0.000117333	1.31944	5.27778e-05	1.63333	6.53333e-05	1.36667	5.46667e-05
Arcella sp.	0	0	0	0	0	0	0	0	0	0	0	0	0	0	0	0	0	0	0	0	0	0	0	0	0	0	0	0	0	0	0	0	1.46667	7.33333e-05	0	0	0	0	1.31944	6.59722e-05	0	0	0	0
Centropyxis sp.	1.73333	8.66667e-05	2	0.0001	0	0	6.57143	0.000328571	16	0.0008	14.6667	0.000733333	0.6	3e-05	13.8667	0.000693333	37.5	0.001875	4.9	0.000245	20	0.001	39.5833	0.00197917	8.16667	0.000408333	8.2	0.00041	5.86667	0.000293333	0	0	1.46667	7.33333e-05	3.2	0.00016	2.93333	0.000146667	0	0	1.63333	8.16667e-05	5.46667	0.000273333
Difflugia gramen	0	0	0	0	0	0	0	0	0	0	14.6667	0.00117333	0	0	0	0	0	0	0	0	6.66667	0.000533333	7.91667	0.000633333	4.08333	0.000326667	0.41	3.28e-05	0	0	4.4	0.000352	1.46667	0.000117333	0	0	1.46667	0.000117333	2.63889	0.000211111	1.63333	0.000130667	0	0
Difflugia globulosa	1.73333	0.000416	4	0.00096	61.7143	0.0148114	6.57143	0.00157714	0	0	58.6667	0.01408	12	0.00288	1.38667	0.0003328	0	0	4.9	0.001176	13.3333	0.0032	15.8333	0.0038	2.04167	0.00049	20.5	0.00492	0	0	4.4	0.001056	1.46667	0.000352	1.6	0.000384	5.86667	0.001408	1.31944	0.000316667	3.26667	0.000784	0.136667	3.28e-05
Difflugia corona	0	0	0	0	0	0	0	0	0	0	0	0	0	0	0	0	0	0	9.8	0.00441	0.666667	0.0003	7.91667	0.0035625	0	0	4.1	0.001845	5.86667	0.00264	4.4	0.00198	0	0	0	0	2.93333	0.00132	1.31944	0.00059375	0	0	1.36667	0.000615
Paramecium trichium	0	0	0	0	0	0	0	0	8	0.0104	0	0	0	0	0	0	0	0	0	0	0	0	0	0	0	0	0	0	0	0	0	0	0	0	0	0	0	0	0	0	0	0	0	0
Nauplius (developmental stage)	0	0	0	0	15.4286	0.0462857	0.657143	0.00197143	48	0.144	190.667	0.572	36	0.108	27.7333	0.0832	18.75	0.05625	24.5	0.0735	46.6667	0.14	15.8333	0.0475	4.08333	0.01225	24.6	0.0738	17.6	0.0528	17.6	0.0528	24.9333	0.0748	0	0	2.93333	0.0088	22.4306	0.0672917	4.9	0.0147	1.36667	0.0041
Sinocalanus dorrii	0	0	0	0	0.771429	0.00771429	0	0	0	0	0	0	0	0	0	0	0	0	0	0	0	0	0	0	0	0	0	0	0	0	0.44	0.0044	2.93333	0.0293333	3.2	0.032	1.46667	0.0146667	0	0	0	0	0.136667	0.00136667
Microcyclops varicans	0	0	0	0	0	0	0	0	0	0	29.3333	0.44	6	0.09	0	0	0	0	0	0	0	0	0.791667	0.011875	0	0	0	0	0	0	0.44	0.0066	1.46667	0.022	1.6	0.024	1.46667	0.022	1.31944	0.0197917	0	0	0	0
Onychocamptus mohammed	0	0	2	0.03	0	0	6.57143	0.0985714	0	0	0	0	0	0	0	0	0	0	0	0	0	0	0	0	0	0	0	0	5.86667	0.088	8.8	0.132	4.4	0.066	0	0	1.46667	0.022	0	0	0	0	0	0
Copepodid (developmental stage)	0	0	14	0.28	0	0	0	0	0	0	0	0	36	0.72	0	0	0	0	0	0	0	0	0	0	0	0	0	0	17.6	0.352	0	0	0	0	0	0	0	0	0	0	0	0	1.36667	0.0273333
Thermocyclops kawamurai	0	0	2	0.06	0	0	0	0	0	0	0	0	0	0	0	0	0	0	0	0	0	0	0	0	0	0	0.41	0.0123	0	0	0	0	0	0	0	0	1.46667	0.044	0	0	0	0	0	0
Mesocyclops leuckarti	17.3333	0.52	0	0	7.71429	0.231429	0	0	8	0.24	14.6667	0.44	0	0	0	0	0	0	0	0	0	0	15.8333	0.475	4.08333	0.1225	4.1	0.123	5.86667	0.176	4.4	0.132	5.86667	0.176	0.16	0.0048	1.46667	0.044	1.31944	0.0395833	1.63333	0.049	0	0
Eucyclops serrulatus	0	0	0	0	0	0	0	0	0	0	0	0	0	0	0	0	0	0	0	0	0	0	0	0	0	0	0	0	0	0	0	0	0.146667	0.0044	0.16	0.0048	0.146667	0.0044	0	0	0	0	0	0
Thermocyclops hyalinus	34.6667	1.04	18	0.54	7.71429	0.231429	0	0	0	0	117.333	3.52	6	0.18	13.8667	0.416	9.375	0.28125	0.49	0.0147	0	0	0.791667	0.02375	0.204167	0.006125	0.41	0.0123	17.6	0.528	0	0	2.93333	0.088	1.6	0.048	5.86667	0.176	0	0	1.63333	0.049	0.136667	0.0041
Cyclops vicinus	1.73333	0.121333	8	0.56	0	0	0	0	0	0	29.3333	2.05333	0	0	0	0	0	0	0	0	0	0	0	0	0	0	0	0	0.586667	0.0410667	4.4	0.308	0	0	0	0	1.46667	0.102667	0	0	0	0	0	0
Neodiaptomus schmackeri	0	0	0	0	0	0	0	0	0	0	0	0	0	0	0	0	0	0	0	0	0	0	0	0	0	0	0	0	0	0	0	0	0	0	1.6	0.8	0	0	0	0	0	0	0	0
Colurella uncinata	0	0	0	0	0	0	0	0	0	0	0	0	0	0	0	0	0	0	0	0	0	0	0	0	2.04167	5.5125e-05	0	0	0	0	0	0	0	0	0	0	0	0	0	0	0	0	0	0
Keratella cochlearis	1144	0.030888	14	0.000378	7.71429	0.000208286	0	0	376	0.010152	968	0.026136	294	0.007938	513.067	0.0138528	28.125	0.000759375	73.5	0.0019845	40	0.00108	71.25	0.00192375	2.04167	5.5125e-05	4.1	0.0001107	58.6667	0.001584	0	0	0	0	0	0	0	0	46.1806	0.00124687	0	0	0	0
Trichocerca sp.	0	0	0	0	30.8571	0.00141943	13.1429	0.000604571	0	0	0	0	6	0.000276	0	0	9.375	0.00043125	0	0	0	0	0	0	0	0	0	0	0	0	0	0	0	0	0	0	0	0	0	0	0	0	0	0
Trichocerca pusilla	0	0	0	0	23.1429	0.00115714	0	0	0	0	0	0	0	0	13.8667	0.000693333	0	0	4.9	0.000245	0	0	15.8333	0.000791667	0	0	0	0	0	0	0	0	0	0	0	0	0	0	0	0	0	0	0	0
Monostyla crenata	0	0	0.2	1e-05	0	0	0	0	0	0	0	0	0	0	0	0	0	0	0	0	0	0	0	0	0	0	4.1	0.000205	0	0	0	0	0	0	0	0	0	0	0	0	0	0	0	0
Ploesoma sp.	17.3333	0.000866667	0	0	0	0	0	0	0	0	0	0	0	0	27.7333	0.00138667	0	0	14.7	0.000735	6.66667	0.000333333	15.8333	0.000791667	0	0	4.1	0.000205	5.86667	0.000293333	0	0	1.46667	7.33333e-05	0	0	0	0	2.63889	0.000131944	0	0	1.36667	6.83333e-05
Monostyla lunaris	0	0	0	0	0	0	0	0	0	0	0	0	0	0	0	0	0	0	0	0	0	0	0	0	0	0	0	0	0	0	0	0	0	0	0	0	0	0	0	0	0	0	0.136667	9.56667e-06
Trichocerca similis	0	0	8	0.0008	0	0	0	0	0	0	0	0	0	0	0	0	0	0	0	0	0	0	0	0	0	0	0	0	0	0	0	0	0	0	0	0	0	0	0	0	0	0	0	0
Monostyla hamata	0	0	0	0	0	0	0	0	8	0.0008	0	0	0	0	0	0	0	0	0	0	0	0	0	0	0	0	0	0	0	0	0	0	0	0	0	0	0	0	0	0	0	0	0	0
Monostyla bulla	0	0	0.2	2e-05	0	0	0	0	0	0	0	0	0	0	0	0	0	0	0	0	0	0	0	0	0	0	0	0	0	0	0	0	0	0	0	0	0	0	0	0	0	0	0	0
Trichocerca tenuior	52	0.0052	6	0.0006	7.71429	0.000771429	0	0	0	0	0	0	12	0.0012	13.8667	0.00138667	9.375	0.0009375	29.4	0.00294	6.66667	0.000666667	7.91667	0.000791667	0	0	0	0	5.86667	0.000586667	0	0	0	0	0	0	1.46667	0.000146667	0	0	0	0	2.73333	0.000273333
Monostyla unguitata	0	0	0.2	2e-05	23.1429	0.00231429	0	0	0	0	0	0	0	0	0	0	0	0	0	0	0	0	0	0	0	0	0	0	0	0	0	0	0	0	0	0	0	0	1.31944	0.000131944	0	0	0	0
Lecane luna	17.3333	0.00294667	2	0.00034	0	0	0	0	0	0	0	0	0	0	0	0	0	0	0	0	0	0	0	0	0	0	0	0	0	0	0	0	0	0	0	0	0	0	0	0	0	0	0	0
Trichotria tetractis	0	0	0	0	0	0	0	0	0	0	0	0	0	0	0	0	0	0	0	0	0	0	0	0	0	0	0	0	0	0	0	0	0	0	0.16	3.2e-05	0	0	0	0	1.63333	0.000326667	0	0
Filinia maior	0	0	0	0	0	0	0	0	0	0	0	0	0	0	0	0	0	0	0	0	0	0	0	0	0	0	0	0	0	0	0	0	0	0	0	0	0	0	0	0	0	0	0	0
Rotaria citrina	0	0	0	0	0	0	0	0	0	0	0	0	0	0	0	0	9.375	0.0022125	0	0	0	0	15.8333	0.00373667	0.204167	4.81833e-05	0	0	0	0	0.44	0.00010384	0	0	0	0	0	0	0	0	1.63333	0.000385467	0	0
Brachionus angularis	86.6667	0.0208	4	0.00096	0	0	0	0	96	0.02304	29.3333	0.00704	18	0.00432	55.4667	0.013312	9.375	0.00225	29.4	0.007056	33.3333	0.008	23.75	0.0057	0	0	0	0	0	0	0	0	0	0	0	0	0	0	7.91667	0.0019	0	0	0	0
Ascomorpha sp.	0	0	0	0	23.1429	0.00555429	0	0	0	0	0	0	0	0	0	0	28.125	0.00675	4.9	0.001176	13.3333	0.0032	0	0	0	0	0	0	0	0	0	0	0	0	0	0	0	0	0	0	0	0	0	0
Brachionus budapestiensis	0	0	0.2	4.8e-05	0	0	6.57143	0.00157714	0.8	0.000192	0	0	6	0.00144	0	0	0	0	4.9	0.001176	6.66667	0.0016	0	0	0	0	0	0	0	0	0	0	0	0	0	0	0	0	0	0	0	0	0	0
Synchaeta sp.	0	0	0	0	30.8571	0.00802286	6.57143	0.00170857	16	0.00416	0	0	0	0	27.7333	0.00721067	0	0	0	0	0	0	0	0	0	0	0	0	0	0	4.4	0.001144	0	0	0	0	1.46667	0.000381333	0	0	0	0	0	0
Polyarthra vulgaris	0	0	0	0	0	0	0	0	0	0	0	0	0	0	0	0	0	0	0	0	0	0	0	0	0	0	0	0	0	0	0	0	0	0	0	0	0	0	0	0	0	0	0	0
Filinia sp.	0	0	0	0	0	0	0	0	0	0	0	0	0	0	13.8667	0.00388267	18.75	0.00525	9.8	0.002744	20	0.0056	0	0	0	0	0	0	0	0	0	0	0	0	0	0	0	0	0	0	0	0	0	0
Keratella valga	17.3333	0.0052	2	0.0006	0	0	0	0	56	0.0168	0	0	0	0	0	0	0.9375	0.00028125	24.5	0.00735	46.6667	0.014	31.6667	0.0095	0	0	4.1	0.00123	23.4667	0.00704	4.4	0.00132	0	0	1.6	0.00048	0	0	26.3889	0.00791667	0	0	0	0
Rotaria neptunia	0	0	0	0	0	0	0	0	0	0	14.6667	0.0044	0	0	0	0	18.75	0.005625	0	0	6.66667	0.002	0	0	0	0	0	0	0	0	0	0	0	0	0	0	2.93333	0.00088	0	0	0	0	0	0
Conochilus unicornis	0	0	0	0	0	0	0	0	8	0.002824	0	0	0	0	0	0	0	0	0	0	0	0	0	0	0	0	0	0	0	0	0	0	0	0	1.6	0.0005648	1.46667	0.000517733	2.63889	0.000931528	1.63333	0.000576567	0	0
Gastropus hyptopus	0	0	0	0	0	0	0	0	0	0	0	0	0	0	0	0	0	0	0	0	0	0	0	0	0	0	0	0	0	0	0	0	0	0	0	0	0	0	3.95833	0.00197917	0	0	0	0
Rotaria tardigrada	0	0	0	0	0	0	0	0	0	0	0	0	6	0.003	0	0	0	0	0	0	0	0	0	0	0	0	0	0	0	0	0	0	0	0	3.2	0.0016	0	0	0	0	0	0	0	0
Epiphanes sp.	17.3333	0.00866667	0	0	0	0	0	0	0	0	0	0	0	0	0	0	0	0	0	0	0	0	0	0	0	0	0	0	0	0	0	0	0	0	0	0	0	0	0	0	0	0	0	0
Polyarthra trigla	225.333	0.123933	14	0.0077	38.5714	0.0212143	19.7143	0.0108429	16	0.0088	88	0.0484	66	0.0363	97.0667	0.0533867	9.375	0.00515625	0	0	6.66667	0.00366667	15.8333	0.00870833	0	0	0	0	0	0	4.4	0.00242	0	0	0	0	0	0	6.59722	0.00362847	0	0	1.36667	0.000751667
Polyarthra sp.	0	0	0	0	0	0	0	0	0	0	0	0	18	0.0099	0	0	0	0	0	0	0	0	0	0	0	0	0	0	5.86667	0.00322667	0	0	0	0	0	0	0	0	0	0	0	0	0	0
Monostyla pyriformis	0	0	2	0.002	15.4286	0.0154286	6.57143	0.00657143	0	0	0	0	0	0	69.3333	0.0693333	9.375	0.009375	0	0	13.3333	0.0133333	0	0	0	0	0	0	0	0	0	0	0	0	0	0	0	0	1.31944	0.00131944	0	0	0	0
Eosphora najas	0	0	0	0	0	0	0	0	0	0	0	0	0	0	0	0	0	0	0	0	0	0	0	0	0	0	0	0	0	0	0	0	1.46667	0.00205333	0	0	0	0	0	0	0	0	0	0
Lecane ungulata	0	0	0	0	0	0	0	0	0	0	0	0	0	0	0	0	0	0	0	0	0	0	0	0	0	0	0	0	0	0	0	0	0	0	0	0	0	0	0	0	0	0	0	0
Brachionus calyciflorus	156	0.39	6	0.015	0.771429	0.00192857	0	0	0	0	0	0	0	0	0	0	9.375	0.0234375	0	0	6.66667	0.0166667	0	0	0	0	0	0	0	0	0	0	0	0	0	0	0	0	1.31944	0.00329861	0	0	0	0
Synchaeta sp.	0	0	16	0.04	0	0	0	0	0	0	0	0	0	0	0	0	0	0	0	0	0	0	0	0	0	0	0	0	0	0	0	0	0	0	0	0	0	0	0	0	0	0	0	0
Trichocerca longiseta	0	0	0	0	0	0	0	0	0	0	0	0	0	0	0	0	0	0	0	0	0	0	0	0	0.204167	0.000510417	4.1	0.01025	0	0	0	0	0	0	0	0	0	0	0	0	0	0	0	0
Euchlanis dilatata	0	0	0	0	0	0	0	0	0	0	0	0	0	0	0	0	0	0	0	0	0	0	0	0	0	0	0	0	0	0	0	0	0	0	0	0	0	0	1.31944	0.00374722	3.26667	0.00927733	0	0
Euchlanis pellucida	0	0	0	0	0	0	0	0	0	0	29.3333	0.0833067	6	0.01704	13.8667	0.0393813	18.75	0.05325	14.7	0.041748	0	0	7.91667	0.0224833	2.04167	0.00579833	8.2	0.023288	5.86667	0.0166613	8.8	0.024992	0	0	0	0	2.93333	0.00833067	1.31944	0.00374722	0	0	1.36667	0.00388133
Asplanchna priodonta	17.3333	0.29016	6	0.10044	15.4286	0.258274	13.1429	0.220011	8	0.13392	14.6667	0.24552	6	0.10044	0	0	0.9375	0.0156937	4.9	0.082026	6.66667	0.1116	0	0	0	0	4.1	0.068634	11.7333	0.196416	0	0	0	0	0	0	0	0	0	0	0	0	0	0
Asplanchna brightwelli	104	2.704	10	0.26	38.5714	1.00286	0.657143	0.0170857	8	0.208	1.46667	0.0381333	0.6	0.0156	13.8667	0.360533	28.125	0.73125	14.7	0.3822	13.3333	0.346667	0	0	0	0	4.1	0.1066	5.86667	0.152533	0	0	0	0	0	0	0	0	0	0	0	0	0	0
Asplanchna girodi	0	0	6	0.156	30.8571	0.802286	0	0	24	0.624	0	0	0	0	13.8667	0.360533	28.125	0.73125	0	0	0	0	0	0	0	0	0	0	0	0	0	0	1.46667	0.0381333	0	0	0	0	3.95833	0.102917	1.63333	0.0424667	0	0
Diurella weberi	0	0	0	0	0	0	0	0	0	0	0	0	0	0	0	0	0	0	0	0	0	0	0	0	0	0	0	0	0	0	0	0	0	0	0	0	0	0	0	0	0	0	0	0
Bosmina coregoni	0	0	0	0	0	0	0	0	0	0	1.46667	0.0011	12	0.009	166.4	0.1248	0	0	0.49	0.0003675	0	0	0.791667	0.00059375	0	0	0	0	5.86667	0.0044	0	0	0.146667	0.00011	0	0	0	0	0	0	0.163333	0.0001225	0	0
Alona eximia	0	0	0	0	0	0	0	0	0	0	0	0	0	0	0	0	0	0	0	0	0	0	0	0	0	0	0	0	0.586667	0.00293333	0	0	0	0	0	0	0	0	0	0	0	0	0	0
Moina sp.	0	0	0	0	0	0	0	0	0	0	29.3333	0.293333	0	0	0	0	0	0	0	0	0	0	0	0	0	0	0	0	0	0	0	0	0	0	0	0	0	0	0	0	0	0	0	0
Bosminopsis sp.	0	0	0	0	0	0	0	0	0	0	14.6667	0.146667	6	0.06	0	0	0	0	0	0	0	0	0	0	0	0	0	0	0	0	0	0	0	0	0	0	0	0	0	0	0	0	0	0
Chydorus sphaericus	0	0	0	0	0	0	0	0	0	0	0	0	0	0	0	0	0	0	0	0	0	0	0	0	0	0	0	0	0	0	0	0	0	0	0	0	0	0	1.31944	0.0131944	0	0	0	0
Diaphanosoma sp.	0	0	0	0	0	0	0	0	0	0	58.6667	0.586667	0.6	0.006	13.8667	0.138667	0	0	9.8	0.098	0	0	0	0	0.204167	0.00204167	0	0	0	0	0	0	0	0	4.8	0.048	1.46667	0.0146667	0	0	0	0	0	0
Cladocera juvenile (developmental stage)	17.3333	0.173333	0	0	0	0	0	0	0	0	0	0	0	0	69.3333	0.693333	28.125	0.28125	9.8	0.098	0	0	0	0	0	0	8.2	0.082	0	0	0	0	0	0	0	0	0	0	2.63889	0.0263889	0	0	0	0
Diaphanosoma brachyurum	0	0	0.2	0.004	0	0	0	0	0	0	14.6667	0.293333	12	0.24	0	0	9.375	0.1875	0	0	0	0	7.91667	0.158333	2.04167	0.0408333	0	0	0	0	0	0	0.146667	0.00293333	4.8	0.096	0	0	3.95833	0.0791667	0	0	0.136667	0.00273333
Bosmina fatalis	17.3333	0.52	2	0.06	7.71429	0.231429	0	0	0	0	0	0	0	0	0	0	0	0	0	0	0	0	0	0	0	0	0	0	0	0	0	0	0	0	0	0	0	0	0	0	0	0	1.36667	0.041
Bosmina longirostris	0	0	0	0	0	0	0	0	8	0.24	0	0	6	0.18	0	0	0	0	0	0	0	0	0.791667	0.02375	0	0	0	0	0.586667	0.0176	0	0	0	0	0	0	0	0	0	0	1.63333	0.049	0	0
Alonella sp.	0	0	0	0	0	0	0	0	0	0	0	0	0	0	0	0	0	0	0	0	0	0	0	0	0	0	0	0	0	0	0	0	0	0	0	0	0	0	1.31944	0.0659722	0	0	0	0
Scapholeberis sp.	0	0	0	0	0	0	0	0	0	0	0	0	6	0.3	1.38667	0.0693333	9.375	0.46875	0.49	0.0245	0	0	0	0	0	0	0	0	5.86667	0.293333	0	0	0	0	3.2	0.16	2.93333	0.146667	1.31944	0.0659722	0	0	0	0
Daphnia sp.	0	0	0	0	0	0	0	0	0	0	0	0	0	0	0	0	0	0	0	0	0	0	0	0	0	0	0	0	5.86667	0.293333	0	0	0	0	0	0	0	0	0	0	0	0	0	0
Diaphanosoma sp.	0	0	0	0	0	0	0	0	0	0	0	0	0	0	0	0	0	0	0	0	0	0	0	0	0	0	0	0	0	0	0	0	0	0	0	0	0	0	0	0	0	0	0	0
		Density(ind./L)	Protozoa	Copepoda	Rotifer	Cladocera				Biomass(mg/L)	Protozoa	Copepoda	Rotifer	Cladocera
		S1	78	53.7333	1854.67	34.6667				S1	0.00226027	1.68133	3.58266	0.693333
		S2	108	44	96.8	2.2				S2	0.00396	1.47	0.584916	0.064
		S3	178.2	31.6286	286.2	7.71429				S3	0.0183523	0.516857	2.12144	0.231429
		S4	132.743	7.22857	66.3714	0				S4	0.00524663	0.100543	0.258402	0
		S5	208.8	56	616.8	8				S5	0.0166912	0.384	1.03269	0.24
		S6	132	381.333	1145.47	118.8				S6	0.0174533	7.02533	0.452936	1.3211
		S7	66.6	84	438.6	42.6				S7	0.00408	1.098	0.197454	0.795
		S8	142.827	41.6	873.6	250.987				S8	0.00471467	0.4992	0.924893	1.02613
		S9	160.312	28.125	236.25	46.875				S9	0.0050625	0.3375	1.59391	0.9375
		S10	117.6	24.99	230.3	20.58				S10	0.0084084	0.0882	0.531381	0.220867
		S11	167.333	46.6667	226.667	0				S11	0.00815133	0.14	0.528413	0
		S12	142.5	33.25	205.833	9.5				S12	0.0120017	0.558125	0.0544271	0.182677
		S13	22.8667	8.37083	6.53333	2.24583				S13	0.0014996	0.140875	0.00646718	0.042875
		S14	127.51	29.52	36.9	8.2				S14	0.0098195	0.2214	0.210523	0.082
		S15	129.067	65.12	123.2	18.7733				S15	0.00389547	1.23787	0.378341	0.6116
		S16	44	36.08	22.44	0				S16	0.0042592	0.6358	0.0299798	0
		S17	14.6667	42.68	4.4	0.293333				S17	0.000885867	0.460533	0.04026	0.00304333
		S18	6.4	8.32	6.56	12.8				S18	0.000592	0.9136	0.0026768	0.304
		S19	23.6133	17.7467	10.2667	4.4				S19	0.0032868	0.438533	0.0102564	0.161333
		S20	14.6458	25.0694	106.875	10.5556				S20	0.00139993	0.126667	0.132896	0.250694
		S21	26.2967	8.16667	9.8	1.79667				S21	0.00155085	0.1127	0.0530327	0.0491225
		S22	20.6367	3.00667	6.97	1.50333				S22	0.00130107	0.0369	0.00498423	0.0437333

## Sheet: Spring species
Species (1=+)	S1	S2	S3	S4	S5	S6	S7	S8	S9	S10	S11	S12	S13	S14	S15	S16	S17	S18	S19	S20	S21	S22
Protozoa	9	7	7	10	9	6	8	7	11	11	10	8	8	13	8	7	8	3	8	10	12	12
Discamieba guttula											1
Epistylis urceolata															1
Lesquereusia epitomium				1	1				1	1	1			1	1	1	1		1	1	1	1
Centropyxis aculeata	1								1													1
Vorticella convallaria	1	1								1
Difflugia avellana				1	1		1		1				1	1							1
Difflugia limnetica			1									1
Tintinnopsis plagiostoma											1
Tintinnopsis entzii	1	1					1	1
Tintinnopsis leidyi							1
Arcella discoides	1			1			1	1						1
Tintinnopsis wangi														1
Arcella hemisphaerica	1	1		1	1				1	1				1	1		1			1	1
Cyclopyxis arcelloides	1																					1
Phryganella nidulus						1	1	1	1	1	1	1	1	1	1	1	1		1	1	1	1
Acanthocystis brevicirrhis		1	1	1	1			1		1	1											1
Vorticella formenteli													1
Diffugia acuminata						1			1					1	1					1	1	1
Diffugia tuberspinifera				1			1					1									1	1
Difflugia urceolata	1		1	1	1				1	1	1	1	1	1	1	1				1	1	1
Difflugia mammilaris									1
Strobilidium gyrans			1
Acanthocystis aculeata			1		1				1	1
Tintinnopsis sinensis																		1	1		1
Arcella vulgaris		1	1	1	1	1		1	1	1			1	1		1	1		1	1	1	1
Arcella gibbosa																	1			1
Centropyxis aerophila	1	1		1	1	1	1	1	1	1	1	1	1	1	1		1	1	1		1	1
Difflugia gramen						1					1	1	1	1		1	1		1	1	1
Difflugia globulosa	1	1	1	1		1	1	1		1	1	1	1	1		1	1	1	1	1	1	1
Difflugia corona										1	1	1		1	1	1			1	1		1
Paramecium trichium					1
Rotifer	11	17	13	7	11	7	11	12	16	12	14	9	5	8	8	5	3	4	5	13	5	5
Colurella uncinala													1
Keratella cochlearis	1	1	1		1	1	1	1	1	1	1	1	1	1	1					1
Trichocerca capucina			1	1			1		1
Trichocerca pusilla			1					1		1		1
Monostyla crenata		1												1
Ploesoma truncatum	1							1		1	1	1		1	1		1			1		1
Monostyla lunaris																						1
Trichocerca similis		1
Monostyla hamata					1
Monostyla bulla		1
Trichocerca tenuior	1	1	1				1	1	1	1	1	1			1				1			1
Monostyla unguitata		1	1																	1
Lecane buna	1	1
Trichotria tetractis																		1			1
Filinia maio
Rotaria citrina									1			1	1			1					1
Brachionus angularis	1	1			1	1	1	1	1	1	1	1								1
Ascomorpha ecaudis			1						1	1	1
Brachionus budapestiensis		1		1	1		1			1	1
Synchatea oblonga			1	1	1			1								1			1
Polyarthra unlgaris
Filinia longisela								1	1	1	1
Keratella valga	1	1			1				1	1	1	1		1	1	1		1		1
Rolaria neplunia						1			1		1								1
Conochilus unicornis					1													1	1	1	1
Gastropus hyplopus																				1
Rotaria tardigrada							1											1
Epiphanes senla	1
Polyarthra trigla	1	1	1	1	1	1	1	1	1		1	1				1				1		1
Polyarthra euryptera							1								1
Monostyla pyriformis		1	1	1				1	1		1									1
Eosphora najas																	1
Lecane ungulata
Brachionus calyciflorus	1	1	1						1		1									1
Synchaeta stylata		1
Trichocerca longiseta													1	1
Euchlanis dilalata																				1	1
Euchlanis pellucida						1	1	1	1	1		1	1	1	1	1			1	1		1
Asplachna priodonta	1	1	1	1	1	1	1		1	1	1			1	1
Asplanchna brightwel	1	1	1	1	1	1	1	1	1	1	1			1	1
Asplanchna girodi		1	1		1			1	1								1			1	1
Diurella weberi
Cladocera	2	2	1	0	1	5	6	4	3	4	0	3	2	1	5	0	2	3	2	5	2	2
Bosmina coregoni						1	1	1		1		1			1		1				1
Alona eximia															1
Moina macrocopa						1
Bosminopsis deitersi						1	1
Chydorus sphaericus																				1
Diaphanosoma leuchtenbergianum						1	1	1		1			1					1	1
Cladocera larva	1							1	1	1				1						1
Diaphanosoma brachyurum		1				1	1		1			1	1				1	1		1		1
Bosmina fatalis	1	1	1																			1
Bosmina longirostris					1		1					1			1						1
Alonella exigua																				1
Scapholeberis mucronata							1	1	1	1					1			1	1	1
Daphnia longispina															1
Diaphanosoma aspinosum
Copepoda	3	5	4	2	2	5	4	2	2	2	1	4	3	4	6	6	7	6	9	3	3	4
Sinocalanus dorrii			1													1	1	1	1			1
Microcyclops varicans						1	1					1				1	1	1	1	1
Onychocamptus mohammed		1		1											1	1	1		1
Copepoda larvae		1					1								1							1
Thermocyclops kawamurai		1												1					1
Mesocyclops leuckarti	1		1		1	1						1	1	1	1	1	1	1	1	1	1
Eucylops serrulatus																	1	1	1
Thermocyclops hyalinus	1	1	1			1	1	1	1	1		1	1	1	1		1	1	1		1	1
Cyclops vicinus	1	1				1									1	1			1
Neodiaptomus schmackeri																		1
Copepoda nauplius			1	1	1	1	1	1	1	1	1	1	1	1	1	1	1		1	1	1	1
Total	25	31	25	19	23	23	29	25	32	29	25	24	18	26	27	18	20	16	24	31	22	23
	Sample	Protozoa	Rotifer	Cladocera	Copepoda	Total
	S1	9	11	2	3	25
	S2	7	17	2	5	31
	S3	7	13	1	4	25
	S4	10	7	0	2	19
	S5	9	11	1	2	23
	S6	6	7	5	5	23
	S7	8	11	6	4	29
	S8	7	12	4	2	25
	S9	11	16	3	2	32
	S10	11	12	4	2	29
	S11	10	14	0	1	25
	S12	8	9	3	4	24
	S13	8	5	2	3	18
	S14	13	8	1	4	26
	S15	8	8	5	6	27
	S16	7	5	0	6	18
	S17	8	3	2	7	20
	S18	3	4	3	6	16
	S19	8	5	2	9	24
	S20	10	13	5	3	31
	S21	12	5	2	3	22
	S22	12	5	2	4	23
